# Supplementary material for: Association between Lifestyle Changes and at-Home Hours during and after the State of Emergency Due to the COVID-19 Pandemic in Japan
Source: Nutrients. 2021 Aug 4;13(8):2698. doi: 10.3390/nu13082698 (PMC8398728; doi:10.3390/nu13082698)
Supplement: Supplementary file 1 [file nutrients-13-02698-s001.zip]

Archive with 1 entries (1 files):
- nutrients-1316282-supplementary.pdf
